# Supplementary material for: Complete chloroplast genomes provide insights into evolution and phylogeny of Zingiber (Zingiberaceae)
Source: BMC Genomics. 2023 Jan 18;24:30. doi: 10.1186/s12864-023-09115-9 (PMC9848714; doi:10.1186/s12864-023-09115-9)
Supplement: Supplementary file 1 — Additional file 1: Fig. S1. Molecular phylogenetic tree based on 55 chloroplast genomes of Zingiberaceae. Species name in red color represent chloroplast genome obtained in this study. Table S1. List of RNA editing sites in fourteen Zingiber species by PREP program. Table S2. List of 14 species of Zingiber sequenced in this study. [file 12864_2023_9115_MOESM1_ESM.zip › (Supplementary material)Table S1, Fig S1 and Table S2/Table S1 List of RNA editing sites in fourteen Zingiber species by PREP program(补充材料).xlsx]

## Sheet: Sheet1
									Table S1 List of RNA editing sites in fourteen Zingiber species by PREP program
	Z. cochleariforme			Z. densissimum			Z. ellipticum			Z. flavomaculosum			Z. koshunense			Z. leptorrhizum			Z. neotruncatum			Z. orbiculatum			Z. purpureum			Z. smilesianum			Z. striolatum			Z. xishuangbannaense			Z. yingjiangense			Z. montanum
accD	5	CGG (R) => TGG (W)	1	5	CGG (R) => TGG (W)	1	5	CGG (R) => TGG (W)	1	5	CGG (R) => TGG (W)	1	5	CGG (R) => TGG (W)	1	5	CGG (R) => TGG (W)	1	21	CCG (P) => CTG (L)	1	5	CGG (R) => TGG (W)	1	22	CCG (P) => CTG (L)	1	5	CGG (R) => TGG (W)	1	5	CGG (R) => TGG (W)	1	21	CCG (P) => CTG (L)	1	5	CGG (R) => TGG (W)	1	22	CCG (P) => CTG (L)	1
	21	CCG (P) => CTG (L)	1	21	CCG (P) => CTG (L)	1	21	CCG (P) => CTG (L)	1	21	CCG (P) => CTG (L)	1	21	CCG (P) => CTG (L)	1	21	CCG (P) => CTG (L)	1	126	CAT (H) => TAT (Y)	1	21	CCG (P) => CTG (L)	1	134	CAT (H) => TAT (Y)	1	21	CCG (P) => CTG (L)	1	21	CCG (P) => CTG (L)	1	235	TCA (S) => TTA (L)	1	21	CCG (P) => CTG (L)	1	134	CAT (H) => TAT (Y)	1
	133	CAT (H) => TAT (Y)	1	133	CAT (H) => TAT (Y)	1	133	CAT (H) => TAT (Y)	1	133	CAT (H) => TAT (Y)	1	133	CAT (H) => TAT (Y)	1	133	CAT (H) => TAT (Y)	1	259	TCG (S) => TTG (L)	0.8	133	CAT (H) => TAT (Y)	1	263	TCG (S) => TTG (L)	0.8	133	CAT (H) => TAT (Y)	1	133	CAT (H) => TAT (Y)	1	266	TCG (S) => TTG (L)	0.8	133	CAT (H) => TAT (Y)	1	263	TCG (S) => TTG (L)	0.8
	233	TCA (S) => TTA (L)	1	233	TCA (S) => TTA (L)	1	233	TCA (S) => TTA (L)	1	233	TCA (S) => TTA (L)	1	233	TCA (S) => TTA (L)	1	233	TCA (S) => TTA (L)	1				233	TCA (S) => TTA (L)	1				233	TCA (S) => TTA (L)	1	233	TCA (S) => TTA (L)	1				233	TCA (S) => TTA (L)	1
	264	TCG (S) => TTG (L)	0.8	264	TCG (S) => TTG (L)	0.8	264	TCG (S) => TTG (L)	0.8	264	TCG (S) => TTG (L)	0.8	264	TCG (S) => TTG (L)	0.8	264	TCG (S) => TTG (L)	0.8				264	TCG (S) => TTG (L)	0.8				264	TCG (S) => TTG (L)	0.8	264	TCG (S) => TTG (L)	0.8				264	TCG (S) => TTG (L)	0.8
atpA	305	TCA (S) => TTA (L)	1	305	TCA (S) => TTA (L)	1	305	TCA (S) => TTA (L)	1	305	TCA (S) => TTA (L)	1	305	TCA (S) => TTA (L)	1	305	TCA (S) => TTA (L)	1	305	TCA (S) => TTA (L)	1	305	TCA (S) => TTA (L)	1	305	TCA (S) => TTA (L)	1	305	TCA (S) => TTA (L)	1	305	TCA (S) => TTA (L)	1				305	TCA (S) => TTA (L)	1	305	TCA (S) => TTA (L)	1
atpB	132	CCC (P) => TCC (S)	0.86	132	CCC (P) => TCC (S)	0.86	132	CCC (P) => TCC (S)	0.86	132	CCC (P) => TCC (S)	0.86	132	CCC (P) => TCC (S)	0.86	132	CCC (P) => TCC (S)	0.86	132	CCC (P) => TCC (S)	0.86	132	CCC (P) => TCC (S)	0.86	132	CCC (P) => TCC (S)	0.86	132	CCC (P) => TCC (S)	0.86	132	CCC (P) => TCC (S)	0.86	132	CCC (P) => TCC (S)	0.86	132	CCC (P) => TCC (S)	0.86	132	CCC (P) => TCC (S)	0.86
	392	TCA (S) => TTA (L)	1	392	TCA (S) => TTA (L)	1	392	TCA (S) => TTA (L)	1	392	TCA (S) => TTA (L)	1	392	TCA (S) => TTA (L)	1	392	TCA (S) => TTA (L)	1	392	TCA (S) => TTA (L)	1	392	TCA (S) => TTA (L)	1	392	TCA (S) => TTA (L)	1	392	TCA (S) => TTA (L)	1	392	TCA (S) => TTA (L)	1	392	TCA (S) => TTA (L)	1	392	TCA (S) => TTA (L)	1	392	TCA (S) => TTA (L)	1
atpF	31	CCA (P) => CTA (L)	0.86	31	CCA (P) => CTA (L)	0.86	31	CCA (P) => CTA (L)	0.86	31	CCA (P) => CTA (L)	0.86	31	CCA (P) => CTA (L)	0.86	31	CCA (P) => CTA (L)	0.86	31	CCA (P) => CTA (L)	0.86	31	CCA (P) => CTA (L)	0.86	31	CCA (P) => CTA (L)	0.86	31	CCA (P) => CTA (L)	0.86	31	CCA (P) => CTA (L)	0.86	31	CCA (P) => CTA (L)	0.86	31	CCA (P) => CTA (L)	0.86	31	CCA (P) => CTA (L)	0.86
atpI	210	TCA (S) => TTA (L)	1	210	TCA (S) => TTA (L)	1	210	TCA (S) => TTA (L)	1	210	TCA (S) => TTA (L)	1	210	TCA (S) => TTA (L)	1	210	TCA (S) => TTA (L)	1	210	TCA (S) => TTA (L)	1	210	TCA (S) => TTA (L)	1	210	TCA (S) => TTA (L)	1	210	TCA (S) => TTA (L)	1	210	TCA (S) => TTA (L)	1	210	TCA (S) => TTA (L)	1	210	TCA (S) => TTA (L)	1	210	TCA (S) => TTA (L)	1
ccsA	217	ACT (T) => ATT (I)	0.86	217	ACT (T) => ATT (I)	0.86	217	ACT (T) => ATT (I)	0.86	217	ACT (T) => ATT (I)	0.86	217	ACT (T) => ATT (I)	0.86	217	ACT (T) => ATT (I)	0.86	217	ACT (T) => ATT (I)	0.86	217	ACT (T) => ATT (I)	0.86	217	ACT (T) => ATT (I)	0.86	217	ACT (T) => ATT (I)	0.86	217	ACT (T) => ATT (I)	0.86	217	ACT (T) => ATT (I)	0.86	217	ACT (T) => ATT (I)	0.86	217	ACT (T) => ATT (I)	0.86
clpP	186	CAC (H) => TAC (Y)	1	186	CAC (H) => TAC (Y)	1	186	CAC (H) => TAC (Y)	1	186	CAC (H) => TAC (Y)	1	186	CAC (H) => TAC (Y)	1	186	CAC (H) => TAC (Y)	1	186	CAC (H) => TAC (Y)	1	186	CAC (H) => TAC (Y)	1	186	CAC (H) => TAC (Y)	1	186	CAC (H) => TAC (Y)	1	186	CAC (H) => TAC (Y)	1	186	CAC (H) => TAC (Y)	1	186	CAC (H) => TAC (Y)	1	186	CAC (H) => TAC (Y)	1
matK	232	CCT (P) => CTT (L)	0.86	232	CCT (P) => CTT (L)	0.86	232	CCT (P) => CTT (L)	0.86	232	CCT (P) => CTT (L)	0.86	232	CCT (P) => CTT (L)	0.86	232	CCT (P) => CTT (L)	0.86	232	CCT (P) => CTT (L)	0.86	232	CCT (P) => CTT (L)	0.86	232	CCT (P) => CTT (L)	0.86	232	CCT (P) => CTT (L)	0.86	232	CCT (P) => CTT (L)	0.86	232	CCT (P) => CTT (L)	0.86	232	CCT (P) => CTT (L)	0.86	232	CCT (P) => CTT (L)	0.86
	305	CAC (H) => TAC (Y)	1	305	CAC (H) => TAC (Y)	1	421	CAC (H) => TAC (Y)	1	305	CAC (H) => TAC (Y)	1	305	CAC (H) => TAC (Y)	1	305	CAC (H) => TAC (Y)	1	305	CAC (H) => TAC (Y)	1	305	CAC (H) => TAC (Y)	1	305	CAC (H) => TAC (Y)	1	305	CAC (H) => TAC (Y)	1	305	CAC (H) => TAC (Y)	1	305	CAC (H) => TAC (Y)	1	305	CAC (H) => TAC (Y)	1	305	CAC (H) => TAC (Y)	1
	421	CAC (H) => TAC (Y)	1	421	CAC (H) => TAC (Y)	1	453	GCA (A) => GTA (V)	0.86	421	CAC (H) => TAC (Y)	1	421	CAC (H) => TAC (Y)	1	453	GCA (A) => GTA (V)	0.86	421	CAC (H) => TAC (Y)	1	421	CAC (H) => TAC (Y)	1	421	CAC (H) => TAC (Y)	1	421	CAC (H) => TAC (Y)	1	453	GCA (A) => GTA (V)	0.86	421	CAC (H) => TAC (Y)	1	421	CAC (H) => TAC (Y)	1	421	CAC (H) => TAC (Y)	1
	453	GCA (A) => GTA (V)	0.86	453	GCA (A) => GTA (V)	0.86				453	GCA (A) => GTA (V)	0.86	453	GCA (A) => GTA (V)	0.86				453	GCA (A) => GTA (V)	0.86	453	GCA (A) => GTA (V)	0.86	453	GCA (A) => GTA (V)	0.86	453	GCA (A) => GTA (V)	0.86				453	GCA (A) => GTA (V)	0.86	453	GCA (A) => GTA (V)	0.86	453	GCA (A) => GTA (V)	0.86
ndhA	17	TCG (S) => TTG (L)	1	17	TCG (S) => TTG (L)	1	17	TCG (S) => TTG (L)	1	17	TCG (S) => TTG (L)	1	17	TCG (S) => TTG (L)	1	17	TCG (S) => TTG (L)	1	17	TCG (S) => TTG (L)	1	17	TCG (S) => TTG (L)	1	17	TCG (S) => TTG (L)	1	17	TCG (S) => TTG (L)	1	17	TCG (S) => TTG (L)	1	17	TCG (S) => TTG (L)	1	17	TCG (S) => TTG (L)	1	17	TCG (S) => TTG (L)	1
	24	CAT (H) => TAT (Y)	1	24	CAT (H) => TAT (Y)	1	24	CAT (H) => TAT (Y)	1	24	CAT (H) => TAT (Y)	1	24	CAT (H) => TAT (Y)	1	24	CAT (H) => TAT (Y)	1	24	CAT (H) => TAT (Y)	1	24	CAT (H) => TAT (Y)	1	24	CAT (H) => TAT (Y)	1	24	CAT (H) => TAT (Y)	1	24	CAT (H) => TAT (Y)	1	24	CAT (H) => TAT (Y)	1	24	CAT (H) => TAT (Y)	1	24	CAT (H) => TAT (Y)	1
	132	TCT (S) => TTT (F)	1	132	TCT (S) => TTT (F)	1	132	TCT (S) => TTT (F)	1	132	TCT (S) => TTT (F)	1	132	TCT (S) => TTT (F)	1	159	TCA (S) => TTA (L)	1	159	TCA (S) => TTA (L)	1	132	TCT (S) => TTT (F)	1	159	TCA (S) => TTA (L)	1	132	TCT (S) => TTT (F)	1	159	TCA (S) => TTA (L)	1	132	TCT (S) => TTT (F)	1	132	TCT (S) => TTT (F)	1	159	TCA (S) => TTA (L)	1
	159	TCA (S) => TTA (L)	1	159	TCA (S) => TTA (L)	1	159	TCA (S) => TTA (L)	1	159	TCA (S) => TTA (L)	1	159	TCA (S) => TTA (L)	1	304	CTT (L) => TTT (F)	1	304	CTT (L) => TTT (F)	1	159	TCA (S) => TTA (L)	1	304	CTT (L) => TTT (F)	1	159	TCA (S) => TTA (L)	1	304	CTT (L) => TTT (F)	1	159	TCA (S) => TTA (L)	1	159	TCA (S) => TTA (L)	1	304	CTT (L) => TTT (F)	1
	304	CTT (L) => TTT (F)	1	304	CTT (L) => TTT (F)	1	304	CTT (L) => TTT (F)	1	304	CTT (L) => TTT (F)	1	304	CTT (L) => TTT (F)	1	354	TCT (S) => TTT (F)	1	354	TCT (S) => TTT (F)	1	304	CTT (L) => TTT (F)	1	354	TCT (S) => TTT (F)	1	304	CTT (L) => TTT (F)	1	354	TCT (S) => TTT (F)	1	304	CTT (L) => TTT (F)	1	304	CTT (L) => TTT (F)	1	354	TCT (S) => TTT (F)	1
	354	TCT (S) => TTT (F)	1	354	TCT (S) => TTT (F)	1	354	TCT (S) => TTT (F)	1	354	TCT (S) => TTT (F)	1	354	TCT (S) => TTT (F)	1							354	TCT (S) => TTT (F)	1				354	TCT (S) => TTT (F)	1				354	TCT (S) => TTT (F)	1	354	TCT (S) => TTT (F)	1
ndhB	50	TCA (S) => TTA (L)	1	50	TCA (S) => TTA (L)	1	50	TCA (S) => TTA (L)	1	50	TCA (S) => TTA (L)	1	50	TCA (S) => TTA (L)	1	50	TCA (S) => TTA (L)	1	50	TCA (S) => TTA (L)	1	50	TCA (S) => TTA (L)	1	50	TCA (S) => TTA (L)	1	50	TCA (S) => TTA (L)	1	50	TCA (S) => TTA (L)	1	50	TCA (S) => TTA (L)	1	50	TCA (S) => TTA (L)	1	50	TCA (S) => TTA (L)	1
	156	TCA (S) => TTA (L)	1	156	TCA (S) => TTA (L)	1	156	TCA (S) => TTA (L)	1	156	TCA (S) => TTA (L)	1	156	TCA (S) => TTA (L)	1	156	TCA (S) => TTA (L)	1	156	TCA (S) => TTA (L)	1	156	TCA (S) => TTA (L)	1	156	TCA (S) => TTA (L)	1	156	TCA (S) => TTA (L)	1	156	TCA (S) => TTA (L)	1	156	TCA (S) => TTA (L)	1	156	TCA (S) => TTA (L)	1	156	TCA (S) => TTA (L)	1
	181	ACG (T) => ATG (M)	1	181	ACG (T) => ATG (M)	1	181	ACG (T) => ATG (M)	1	204	TCA (S) => TTA (L)	0.8	181	ACG (T) => ATG (M)	1	181	ACG (T) => ATG (M)	1	204	TCA (S) => TTA (L)	0.8	181	ACG (T) => ATG (M)	1	204	TCA (S) => TTA (L)	0.8	181	ACG (T) => ATG (M)	1	181	ACG (T) => ATG (M)	1	204	TCA (S) => TTA (L)	0.8	181	ACG (T) => ATG (M)	1	204	TCA (S) => TTA (L)	0.8
	204	TCA (S) => TTA (L)	0.8	204	TCA (S) => TTA (L)	0.8	204	TCA (S) => TTA (L)	0.8	235	TCC (S) => TTC (F)	1	204	TCA (S) => TTA (L)	0.8	204	TCA (S) => TTA (L)	0.8	235	TCC (S) => TTC (F)	1	204	TCA (S) => TTA (L)	0.8	235	TCC (S) => TTC (F)	1	204	TCA (S) => TTA (L)	0.8	204	TCA (S) => TTA (L)	0.8	235	TCC (S) => TTC (F)	1	204	TCA (S) => TTA (L)	0.8	235	TCC (S) => TTC (F)	1
	235	TCC (S) => TTC (F)	1	235	TCC (S) => TTC (F)	1	235	TCC (S) => TTC (F)	1	246	CCA (P) => CTA (L)	1	235	TCC (S) => TTC (F)	1	235	TCC (S) => TTC (F)	1	246	CCA (P) => CTA (L)	1	235	TCC (S) => TTC (F)	1	246	CCA (P) => CTA (L)	1	235	TCC (S) => TTC (F)	1	235	TCC (S) => TTC (F)	1	246	CCA (P) => CTA (L)	1	235	TCC (S) => TTC (F)	1	246	CCA (P) => CTA (L)	1
	246	CCA (P) => CTA (L)	1	246	CCA (P) => CTA (L)	1	246	CCA (P) => CTA (L)	1	288	TCA (S) => TTA (L)	1	246	CCA (P) => CTA (L)	1	246	CCA (P) => CTA (L)	1	288	TCA (S) => TTA (L)	1	246	CCA (P) => CTA (L)	1	288	TCA (S) => TTA (L)	1	246	CCA (P) => CTA (L)	1	246	CCA (P) => CTA (L)	1	288	TCA (S) => TTA (L)	1	246	CCA (P) => CTA (L)	1	288	TCA (S) => TTA (L)	1
	288	TCA (S) => TTA (L)	1	288	TCA (S) => TTA (L)	1	288	TCA (S) => TTA (L)	1	290	TCA (S) => TTA (L)	1	288	TCA (S) => TTA (L)	1	288	TCA (S) => TTA (L)	1	290	TCA (S) => TTA (L)	1	288	TCA (S) => TTA (L)	1	290	TCA (S) => TTA (L)	1	288	TCA (S) => TTA (L)	1	288	TCA (S) => TTA (L)	1	290	TCA (S) => TTA (L)	1	288	TCA (S) => TTA (L)	1	290	TCA (S) => TTA (L)	1
	290	TCA (S) => TTA (L)	1	290	TCA (S) => TTA (L)	1	290	TCA (S) => TTA (L)	1	409	TCA (S) => TTA (L)	1	290	TCA (S) => TTA (L)	1	290	TCA (S) => TTA (L)	1	409	TCA (S) => TTA (L)	1	290	TCA (S) => TTA (L)	1	409	TCA (S) => TTA (L)	1	290	TCA (S) => TTA (L)	1	290	TCA (S) => TTA (L)	1	409	TCA (S) => TTA (L)	1	290	TCA (S) => TTA (L)	1	409	TCA (S) => TTA (L)	1
	409	TCA (S) => TTA (L)	1	409	TCA (S) => TTA (L)	1	409	TCA (S) => TTA (L)	1	430	CAT (H) => TAT (Y)	1	409	TCA (S) => TTA (L)	1	409	TCA (S) => TTA (L)	1	430	CAT (H) => TAT (Y)	1	409	TCA (S) => TTA (L)	1	430	CAT (H) => TAT (Y)	1	409	TCA (S) => TTA (L)	1	409	TCA (S) => TTA (L)	1	430	CAT (H) => TAT (Y)	1	409	TCA (S) => TTA (L)	1	430	CAT (H) => TAT (Y)	1
	430	CAT (H) => TAT (Y)	1	430	CAT (H) => TAT (Y)	1	430	CAT (H) => TAT (Y)	1	505	CCA (P) => CTA (L)	1	430	CAT (H) => TAT (Y)	1	430	CAT (H) => TAT (Y)	1	505	CCA (P) => CTA (L)	1	430	CAT (H) => TAT (Y)	1	505	CCA (P) => CTA (L)	1	430	CAT (H) => TAT (Y)	1	430	CAT (H) => TAT (Y)	1	505	CCA (P) => CTA (L)	1	430	CAT (H) => TAT (Y)	1	505	CCA (P) => CTA (L)	1
	505	CCA (P) => CTA (L)	1	505	CCA (P) => CTA (L)	1	505	CCA (P) => CTA (L)	1				505	CCA (P) => CTA (L)	1	505	CCA (P) => CTA (L)	1				505	CCA (P) => CTA (L)	1				505	CCA (P) => CTA (L)	1	505	CCA (P) => CTA (L)	1				505	CCA (P) => CTA (L)	1
ndhD	19	CAC (H) => TAC (Y)	1	19	CAC (H) => TAC (Y)	1	19	CAC (H) => TAC (Y)	1	19	CAC (H) => TAC (Y)	1	19	CAC (H) => TAC (Y)	1	19	CAC (H) => TAC (Y)	1	19	CAC (H) => TAC (Y)	1	19	CAC (H) => TAC (Y)	1	19	CAC (H) => TAC (Y)	1	19	CAC (H) => TAC (Y)	1	19	CAC (H) => TAC (Y)	1	19	CAC (H) => TAC (Y)	1	19	CAC (H) => TAC (Y)	1	19	CAC (H) => TAC (Y)	1
	23	CAT (H) => TAT (Y)	1	23	CAT (H) => TAT (Y)	1	23	CAT (H) => TAT (Y)	1	23	CAT (H) => TAT (Y)	1	23	CAT (H) => TAT (Y)	1	23	CAT (H) => TAT (Y)	1	23	CAT (H) => TAT (Y)	1	23	CAT (H) => TAT (Y)	1	23	CAT (H) => TAT (Y)	1	23	CAT (H) => TAT (Y)	1	23	CAT (H) => TAT (Y)	1	23	CAT (H) => TAT (Y)	1	23	CAT (H) => TAT (Y)	1	23	CAT (H) => TAT (Y)	1
	98	CCA (P) => CTA (L)	1	98	CCA (P) => CTA (L)	1	98	CCA (P) => CTA (L)	1	98	CCA (P) => CTA (L)	1	98	CCA (P) => CTA (L)	1	98	CCA (P) => CTA (L)	1	98	CCA (P) => CTA (L)	1	98	CCA (P) => CTA (L)	1	98	CCA (P) => CTA (L)	1	98	CCA (P) => CTA (L)	1	98	CCA (P) => CTA (L)	1	98	CCA (P) => CTA (L)	1	98	CCA (P) => CTA (L)	1	98	CCA (P) => CTA (L)	1
	263	TCG (S) => TTG (L)	1	263	TCG (S) => TTG (L)	1	263	TCG (S) => TTG (L)	1	263	TCG (S) => TTG (L)	1	263	TCG (S) => TTG (L)	1	263	TCG (S) => TTG (L)	1	263	TCG (S) => TTG (L)	1	263	TCG (S) => TTG (L)	1	263	TCG (S) => TTG (L)	1	263	TCG (S) => TTG (L)	1	263	TCG (S) => TTG (L)	1	263	TCG (S) => TTG (L)	1	263	TCG (S) => TTG (L)	1	263	TCG (S) => TTG (L)	1
	286	ACA (T) => ATA (I)	1	286	ACA (T) => ATA (I)	1	286	ACA (T) => ATA (I)	1	286	ACA (T) => ATA (I)	1	286	ACA (T) => ATA (I)	1	368	TCA (S) => TTA (L)	0.8	286	ACA (T) => ATA (I)	1	286	ACA (T) => ATA (I)	1	286	ACA (T) => ATA (I)	1	286	ACA (T) => ATA (I)	1	368	TCA (S) => TTA (L)	0.8	286	ACA (T) => ATA (I)	1	286	ACA (T) => ATA (I)	1	286	ACA (T) => ATA (I)	1
	368	TCA (S) => TTA (L)	0.8	368	TCA (S) => TTA (L)	0.8	368	TCA (S) => TTA (L)	0.8	368	TCA (S) => TTA (L)	0.8	368	TCA (S) => TTA (L)	0.8	445	ACT (T) => ATT (I)	1	368	TCA (S) => TTA (L)	0.8	368	TCA (S) => TTA (L)	0.8	368	TCA (S) => TTA (L)	0.8	368	TCA (S) => TTA (L)	0.8	445	ACT (T) => ATT (I)	1	368	TCA (S) => TTA (L)	0.8	368	TCA (S) => TTA (L)	0.8	368	TCA (S) => TTA (L)	0.8
	445	ACT (T) => ATT (I)	1	445	ACT (T) => ATT (I)	1	445	ACT (T) => ATT (I)	1	445	ACT (T) => ATT (I)	1	445	ACT (T) => ATT (I)	1				445	ACT (T) => ATT (I)	1	445	ACT (T) => ATT (I)	1	445	ACT (T) => ATT (I)	1	445	ACT (T) => ATT (I)	1				445	ACT (T) => ATT (I)	1	445	ACT (T) => ATT (I)	1	445	ACT (T) => ATT (I)	1
ndhF	21	TCA (S) => TTA (L)	1	21	TCA (S) => TTA (L)	1	21	TCA (S) => TTA (L)	1	21	TCA (S) => TTA (L)	1	21	TCA (S) => TTA (L)	1	21	TCA (S) => TTA (L)	1	21	TCA (S) => TTA (L)	1	21	TCA (S) => TTA (L)	1	21	TCA (S) => TTA (L)	1	21	TCA (S) => TTA (L)	1	21	TCA (S) => TTA (L)	1	21	TCA (S) => TTA (L)	1	21	TCA (S) => TTA (L)	1	21	TCA (S) => TTA (L)	1
	97	TCA (S) => TTA (L)	1	224	TCA (S) => TTA (L)	1	97	TCA (S) => TTA (L)	1	97	TCA (S) => TTA (L)	1	97	TCA (S) => TTA (L)	1	97	TCA (S) => TTA (L)	1	97	TCA (S) => TTA (L)	1	97	TCA (S) => TTA (L)	1	97	TCA (S) => TTA (L)	1	97	TCA (S) => TTA (L)	1	97	TCA (S) => TTA (L)	1	97	TCA (S) => TTA (L)	1	97	TCA (S) => TTA (L)	1	97	TCA (S) => TTA (L)	1
	224	TCA (S) => TTA (L)	1	474	CAT (H) => TAT (Y)	1	224	TCA (S) => TTA (L)	1	224	TCA (S) => TTA (L)	1	224	TCA (S) => TTA (L)	1	224	TCA (S) => TTA (L)	1	224	TCA (S) => TTA (L)	1	224	TCA (S) => TTA (L)	1	224	TCA (S) => TTA (L)	1	224	TCA (S) => TTA (L)	1	224	TCA (S) => TTA (L)	1	224	TCA (S) => TTA (L)	1	224	TCA (S) => TTA (L)	1	224	TCA (S) => TTA (L)	1
	474	CAT (H) => TAT (Y)	1	724	GCA (A) => GTA (V)	1	474	CAT (H) => TAT (Y)	1	474	CAT (H) => TAT (Y)	1	474	CAT (H) => TAT (Y)	1	474	CAT (H) => TAT (Y)	1	474	CAT (H) => TAT (Y)	1	474	CAT (H) => TAT (Y)	1	474	CAT (H) => TAT (Y)	1	474	CAT (H) => TAT (Y)	1	474	CAT (H) => TAT (Y)	1	474	CAT (H) => TAT (Y)	1	474	CAT (H) => TAT (Y)	1	474	CAT (H) => TAT (Y)	1
	724	GCA (A) => GTA (V)	1				579	ACA (T) => ATA (I)	1	724	GCA (A) => GTA (V)	1	724	GCA (A) => GTA (V)	1	724	GCA (A) => GTA (V)	1	579	ACA (T) => ATA (I)	1	724	GCA (A) => GTA (V)	1	579	ACA (T) => ATA (I)	1	724	GCA (A) => GTA (V)	1	724	GCA (A) => GTA (V)	1	579	ACA (T) => ATA (I)	1	724	GCA (A) => GTA (V)	1	579	ACA (T) => ATA (I)	1
							724	GCA (A) => GTA (V)	1										724	GCA (A) => GTA (V)	1				724	GCA (A) => GTA (V)	1							724	GCA (A) => GTA (V)	1				724	GCA (A) => GTA (V)	1
ndhG	7	ACA (T) => ATA (I)	1	7	ACA (T) => ATA (I)	1	7	ACA (T) => ATA (I)	1	7	ACA (T) => ATA (I)	1	7	ACA (T) => ATA (I)	1	7	ACA (T) => ATA (I)	1	7	ACA (T) => ATA (I)	1	7	ACA (T) => ATA (I)	1	7	ACA (T) => ATA (I)	1	7	ACA (T) => ATA (I)	1	7	ACA (T) => ATA (I)	1	7	ACA (T) => ATA (I)	1	7	ACA (T) => ATA (I)	1	7	ACA (T) => ATA (I)	1
	52	TCA (S) => TTA (L)	1	52	TCA (S) => TTA (L)	1	52	TCA (S) => TTA (L)	1	52	TCA (S) => TTA (L)	1	52	TCA (S) => TTA (L)	1	52	TCA (S) => TTA (L)	1	52	TCA (S) => TTA (L)	1	52	TCA (S) => TTA (L)	1	52	TCA (S) => TTA (L)	1	52	TCA (S) => TTA (L)	1	52	TCA (S) => TTA (L)	1	52	TCA (S) => TTA (L)	1	52	TCA (S) => TTA (L)	1	52	TCA (S) => TTA (L)	1
																																		84	CCT (P) => TCT (S)	1
petB	140	CGG (R) => TGG (W)	1	140	CGG (R) => TGG (W)	1	140	CGG (R) => TGG (W)	1	140	CGG (R) => TGG (W)	1	140	CGG (R) => TGG (W)	1	140	CGG (R) => TGG (W)	1	140	CGG (R) => TGG (W)	1	140	CGG (R) => TGG (W)	1	140	CGG (R) => TGG (W)	1	140	CGG (R) => TGG (W)	1	140	CGG (R) => TGG (W)	1	140	CGG (R) => TGG (W)	1	140	CGG (R) => TGG (W)	1	140	CGG (R) => TGG (W)	1
	204	CCA (P) => CTA (L)	1	204	CCA (P) => CTA (L)	1	204	CCA (P) => CTA (L)	1	204	CCA (P) => CTA (L)	1	204	CCA (P) => CTA (L)	1	204	CCA (P) => CTA (L)	1	204	CCA (P) => CTA (L)	1	204	CCA (P) => CTA (L)	1	204	CCA (P) => CTA (L)	1	204	CCA (P) => CTA (L)	1	204	CCA (P) => CTA (L)	1	204	CCA (P) => CTA (L)	1	204	CCA (P) => CTA (L)	1	204	CCA (P) => CTA (L)	1
petD										44	CCT (P) => CTT (L)	1				44	CCT (P) => CTT (L)	1				44	CCT (P) => CTT (L)	1							44	CCT (P) => CTT (L)	1
										80	CTT (L) => TTT (F)	1				80	CTT (L) => TTT (F)	1				80	CTT (L) => TTT (F)	1							80	CTT (L) => TTT (F)	1
										81	CTT (L) => TTT (F)	1				81	CTT (L) => TTT (F)	1				81	CTT (L) => TTT (F)	1							81	CTT (L) => TTT (F)	1
										87	CCT (P) => CTT (L)	1				87	CCT (P) => CTT (L)	1				87	CCT (P) => CTT (L)	1							87	CCT (P) => CTT (L)	1
										154	CCT (P) => CTT (L)	1				154	CCT (P) => CTT (L)	1				154	CCT (P) => CTT (L)	1							154	CCT (P) => CTT (L)	1
psbB	51	GCT (A) => GTT (V)	1	51	GCT (A) => GTT (V)	1	51	GCT (A) => GTT (V)	1	51	GCT (A) => GTT (V)	1	51	GCT (A) => GTT (V)	1	51	GCT (A) => GTT (V)	1	51	GCT (A) => GTT (V)	1	51	GCT (A) => GTT (V)	1	51	GCT (A) => GTT (V)	1	51	GCT (A) => GTT (V)	1	51	GCT (A) => GTT (V)	1	51	GCC (A) => GTC (V)	1	51	GCT (A) => GTT (V)	1	51	GCT (A) => GTT (V)	1
psbF	26	TCT (S) => TTT (F)	1	26	TCT (S) => TTT (F)	1	26	TCT (S) => TTT (F)	1	26	TCT (S) => TTT (F)	1	26	TCT (S) => TTT (F)	1	26	TCT (S) => TTT (F)	1	26	TCT (S) => TTT (F)	1	26	TCT (S) => TTT (F)	1	26	TCT (S) => TTT (F)	1	26	TCT (S) => TTT (F)	1	26	TCT (S) => TTT (F)	1	26	TCT (S) => TTT (F)	1	26	TCT (S) => TTT (F)	1	26	TCT (S) => TTT (F)	1
rpl20	44	GCT (A) => GTT (V)	0.86	44	GCT (A) => GTT (V)	0.86	44	GCT (A) => GTT (V)	0.86	44	GCT (A) => GTT (V)	0.86	44	GCT (A) => GTT (V)	0.86	44	GCT (A) => GTT (V)	0.86	44	GCT (A) => GTT (V)	0.86	44	GCT (A) => GTT (V)	0.86	44	GCT (A) => GTT (V)	0.86	44	GCT (A) => GTT (V)	0.86	44	GCT (A) => GTT (V)	0.86	37	GCT (A) => GTT (V)	0.86	44	GCT (A) => GTT (V)	0.86	44	GCT (A) => GTT (V)	0.86
	97	CCT (P) => CTT (L)	1	97	CCT (P) => CTT (L)	1	97	CCT (P) => CTT (L)	1	97	CCT (P) => CTT (L)	1	97	CCT (P) => CTT (L)	1	97	CCT (P) => CTT (L)	1	97	CCT (P) => CTT (L)	1	97	CCT (P) => CTT (L)	1	97	CCT (P) => CTT (L)	1	97	CCT (P) => CTT (L)	1	97	CCT (P) => CTT (L)	1	90	CCT (P) => CTT (L)	1	97	CCT (P) => CTT (L)	1	97	CCT (P) => CTT (L)	1
	103	TCA (S) => TTA (L)	0.86	103	TCA (S) => TTA (L)	0.86	103	TCA (S) => TTA (L)	0.86	103	TCA (S) => TTA (L)	0.86	103	TCA (S) => TTA (L)	0.86	103	TCA (S) => TTA (L)	0.86	103	TCA (S) => TTA (L)	0.86	103	TCA (S) => TTA (L)	0.86	103	TCA (S) => TTA (L)	0.86	103	TCA (S) => TTA (L)	0.86	103	TCA (S) => TTA (L)	0.86	96	TCA (S) => TTA (L)	0.86	103	TCA (S) => TTA (L)	0.86	103	TCA (S) => TTA (L)	0.86
rpoA	101	CAT (H) => TAT (Y)	1	101	CAT (H) => TAT (Y)	1	101	CAT (H) => TAT (Y)	1	101	CAT (H) => TAT (Y)	1	101	CAT (H) => TAT (Y)	1	101	CAT (H) => TAT (Y)	1	101	CAT (H) => TAT (Y)	1	101	CAT (H) => TAT (Y)	1	123	TCA (S) => TTA (L)	1	101	CAT (H) => TAT (Y)	1	101	CAT (H) => TAT (Y)	1	101	CAT (H) => TAT (Y)	1	101	CAT (H) => TAT (Y)	1	123	TCA (S) => TTA (L)	1
	123	TCA (S) => TTA (L)	1	123	TCA (S) => TTA (L)	1	123	TCA (S) => TTA (L)	1	123	TCA (S) => TTA (L)	1	123	TCA (S) => TTA (L)	1	123	TCA (S) => TTA (L)	1	123	TCA (S) => TTA (L)	1	123	TCA (S) => TTA (L)	1	279	TCA (S) => TTA (L)	1	123	TCA (S) => TTA (L)	1	123	TCA (S) => TTA (L)	1	123	TCA (S) => TTA (L)	1	123	TCA (S) => TTA (L)	1	279	TCA (S) => TTA (L)	1
	279	TCA (S) => TTA (L)	1	279	TCA (S) => TTA (L)	1	279	TCA (S) => TTA (L)	1	279	TCA (S) => TTA (L)	1	279	TCA (S) => TTA (L)	1	279	TCA (S) => TTA (L)	1	279	TCA (S) => TTA (L)	1	279	TCA (S) => TTA (L)	1				279	TCA (S) => TTA (L)	1	279	TCA (S) => TTA (L)	1	279	TCA (S) => TTA (L)	1	279	TCA (S) => TTA (L)	1
rpoB	159	TCA (S) => TTA (L)	0.86	159	TCA (S) => TTA (L)	0.86	159	TCA (S) => TTA (L)	0.86	159	TCA (S) => TTA (L)	0.86	159	TCA (S) => TTA (L)	0.86	159	TCA (S) => TTA (L)	0.86	159	TCA (S) => TTA (L)	0.86	159	TCA (S) => TTA (L)	0.86	159	TCA (S) => TTA (L)	0.86	159	TCA (S) => TTA (L)	0.86	159	TCA (S) => TTA (L)	0.86	159	TCA (S) => TTA (L)	0.86	159	TCA (S) => TTA (L)	0.86	159	TCA (S) => TTA (L)	0.86
	185	TCG (S) => TTG (L)	1	185	TCG (S) => TTG (L)	1	185	TCG (S) => TTG (L)	1	185	TCG (S) => TTG (L)	1	185	TCG (S) => TTG (L)	1	185	TCG (S) => TTG (L)	1	185	TCA (S) => TTA (L)	1	185	TCG (S) => TTG (L)	1	185	TCG (S) => TTG (L)	1	185	TCG (S) => TTG (L)	1	185	TCG (S) => TTG (L)	1	185	TCG (S) => TTG (L)	1	185	TCG (S) => TTG (L)	1	185	TCG (S) => TTG (L)	1
	190	TCG (S) => TTG (L)	1	190	TCG (S) => TTG (L)	1	190	TCG (S) => TTG (L)	1	190	TCG (S) => TTG (L)	1	190	TCG (S) => TTG (L)	1	190	TCG (S) => TTG (L)	1	190	TCG (S) => TTG (L)	1	190	TCG (S) => TTG (L)	1	190	TCG (S) => TTG (L)	1	190	TCG (S) => TTG (L)	1	190	TCG (S) => TTG (L)	1	190	TCG (S) => TTG (L)	1	190	TCG (S) => TTG (L)	1	190	TCG (S) => TTG (L)	1
	814	TCA (S) => TTA (L)	0.86	814	TCA (S) => TTA (L)	0.86	814	TCA (S) => TTA (L)	0.86	814	TCA (S) => TTA (L)	0.86	814	TCA (S) => TTA (L)	0.86	814	TCA (S) => TTA (L)	0.86	814	TCA (S) => TTA (L)	0.86	814	TCA (S) => TTA (L)	0.86	814	TCA (S) => TTA (L)	0.86	814	TCA (S) => TTA (L)	0.86	814	TCA (S) => TTA (L)	0.86	681	CAT (H) => TAT (Y)	1	814	TCA (S) => TTA (L)	0.86	814	TCA (S) => TTA (L)	0.86
																																		811	TCA (S) => TTA (L)	0.86
rpoC1	61	TCT (S) => TTT (F)	1	61	TCT (S) => TTT (F)	1	61	TCT (S) => TTT (F)	1	61	TCT (S) => TTT (F)	1	61	TCT (S) => TTT (F)	1	61	TCT (S) => TTT (F)	1	61	TCT (S) => TTT (F)	1	61	TCT (S) => TTT (F)	1	61	TCT (S) => TTT (F)	1	61	TCT (S) => TTT (F)	1	61	TCT (S) => TTT (F)	1	61	TCT (S) => TTT (F)	1	61	TCT (S) => TTT (F)	1	61	TCT (S) => TTT (F)	1
	209	TCA (S) => TTA (L)	1	209	TCA (S) => TTA (L)	1	209	TCA (S) => TTA (L)	1	209	TCA (S) => TTA (L)	1	209	TCA (S) => TTA (L)	1	209	TCA (S) => TTA (L)	1	209	TCA (S) => TTA (L)	1	209	TCA (S) => TTA (L)	1	209	TCA (S) => TTA (L)	1	209	TCA (S) => TTA (L)	1	209	TCA (S) => TTA (L)	1	209	TCA (S) => TTA (L)	1	183	CTT (L) => TTT (F)	0.86	209	TCA (S) => TTA (L)	1
				566	CAC (H) => TAC (Y)	0.83																															457	CCT (P) => CTT (L)	1
																																					489	CTT (L) => TTT (F)	1
																																					655	CAT (H) => TAT (Y)	1
rpoC2	7	CCG (P) => CTG (L)	1	7	CCG (P) => CTG (L)	1	7	CCG (P) => CTG (L)	1	7	CCG (P) => CTG (L)	1	7	CCG (P) => CTG (L)	1	7	CCG (P) => CTG (L)	1	7	CCG (P) => CTG (L)	1	7	CCG (P) => CTG (L)	1	7	CCG (P) => CTG (L)	1	7	CCG (P) => CTG (L)	1	7	CCG (P) => CTG (L)	1	7	CCG (P) => CTG (L)	1	7	CCG (P) => CTG (L)	1	7	CCG (P) => CTG (L)	1
	761	CGG (R) => TGG (W)	1	761	CGG (R) => TGG (W)	1	761	CGG (R) => TGG (W)	1	762	CGG (R) => TGG (W)	1	761	CGG (R) => TGG (W)	1	761	CGG (R) => TGG (W)	1	763	CGG (R) => TGG (W)	1	761	CGG (R) => TGG (W)	1	762	CGG (R) => TGG (W)	1	761	CGG (R) => TGG (W)	1	761	CGG (R) => TGG (W)	1	760	CGG (R) => TGG (W)	1	761	CGG (R) => TGG (W)	1	762	CGG (R) => TGG (W)	1
	772	TCG (S) => TTG (L)	1	772	TCG (S) => TTG (L)	1	772	TCG (S) => TTG (L)	1	773	TCG (S) => TTG (L)	1	772	TCG (S) => TTG (L)	1	772	TCG (S) => TTG (L)	1	1236	TCA (S) => TTA (L)	0.86	772	TCG (S) => TTG (L)	1	1235	TCA (S) => TTA (L)	0.86	772	TCG (S) => TTG (L)	1	772	TCG (S) => TTG (L)	1	1233	TCA (S) => TTA (L)	0.86	772	TCG (S) => TTG (L)	1	1235	TCA (S) => TTA (L)	0.86
	1234	TCA (S) => TTA (L)	0.86	1234	TCA (S) => TTA (L)	0.86	1234	TCA (S) => TTA (L)	0.86	1235	TCA (S) => TTA (L)	0.86	1037	TCC (S) => TTC (F)	0.86	1234	TCA (S) => TTA (L)	0.86				1234	TCA (S) => TTA (L)	0.86				1231	TCA (S) => TTA (L)	0.86	1234	TCA (S) => TTA (L)	0.86				1234	TCA (S) => TTA (L)	0.86
													1234	TCA (S) => TTA (L)	0.86
rps14	27	TCA (S) => TTA (L)	1	27	TCA (S) => TTA (L)	1	27	TCA (S) => TTA (L)	1	27	TCA (S) => TTA (L)	1	27	TCA (S) => TTA (L)	1	27	TCA (S) => TTA (L)	1	27	TCA (S) => TTA (L)	1	27	TCA (S) => TTA (L)	1	27	TCA (S) => TTA (L)	1	27	TCA (S) => TTA (L)	1	27	TCA (S) => TTA (L)	1	27	TCA (S) => TTA (L)	1	27	TCA (S) => TTA (L)	1	27	TCA (S) => TTA (L)	1
	50	CCA (P) => CTA (L)	1	50	CCA (P) => CTA (L)	1	50	CCA (P) => CTA (L)	1	50	CCA (P) => CTA (L)	1	50	CCA (P) => CTA (L)	1	50	CCA (P) => CTA (L)	1	50	CCA (P) => CTA (L)	1	50	CCA (P) => CTA (L)	1	50	CCA (P) => CTA (L)	1	50	CCA (P) => CTA (L)	1	50	CCA (P) => CTA (L)	1	50	CCA (P) => CTA (L)	1	50	CCA (P) => CTA (L)	1	50	CCA (P) => CTA (L)	1
	73	CAT (H) => TAT (Y)	1	73	CAT (H) => TAT (Y)	1	73	CAT (H) => TAT (Y)	1				73	CAT (H) => TAT (Y)	1	73	CAT (H) => TAT (Y)	1	73	CAT (H) => TAT (Y)	1	73	CAT (H) => TAT (Y)	1	73	CAT (H) => TAT (Y)	1	73	CAT (H) => TAT (Y)	1	73	CAT (H) => TAT (Y)	1	73	CAT (H) => TAT (Y)	1	73	CAT (H) => TAT (Y)	1	73	CAT (H) => TAT (Y)	1
rps16	48	TCA (S) => TTA (L)	1	48	TCA (S) => TTA (L)	1	48	TCA (S) => TTA (L)	1	48	TCA (S) => TTA (L)	1	48	TCA (S) => TTA (L)	1	48	TCA (S) => TTA (L)	1	48	TCA (S) => TTA (L)	1	48	TCA (S) => TTA (L)	1	48	TCA (S) => TTA (L)	1	48	TCA (S) => TTA (L)	1	48	TCA (S) => TTA (L)	1	48	TCA (S) => TTA (L)	1	48	TCA (S) => TTA (L)	1	48	TCA (S) => TTA (L)	1
rps2	83	TCA (S) => TTA (L)	1	83	TCA (S) => TTA (L)	1	83	TCA (S) => TTA (L)	1	83	TCA (S) => TTA (L)	1	83	TCA (S) => TTA (L)	1	83	TCA (S) => TTA (L)	1	83	TCA (S) => TTA (L)	1	83	TCA (S) => TTA (L)	1	83	TCA (S) => TTA (L)	1	83	TCA (S) => TTA (L)	1	83	TCA (S) => TTA (L)	1	83	TCA (S) => TTA (L)	1	83	TCA (S) => TTA (L)	1	83	TCA (S) => TTA (L)	1
rps8	73	CAT (H) => TAT (Y)	1	73	CAT (H) => TAT (Y)	1	73	CAT (H) => TAT (Y)	1	73	CAT (H) => TAT (Y)	1	73	CAT (H) => TAT (Y)	1	73	CAT (H) => TAT (Y)	1	73	CAT (H) => TAT (Y)	1	73	CAT (H) => TAT (Y)	1	73	CAT (H) => TAT (Y)	1	73	CAT (H) => TAT (Y)	1	73	CAT (H) => TAT (Y)	1	73	CAT (H) => TAT (Y)	1	73	CAT (H) => TAT (Y)	1	73	CAT (H) => TAT (Y)	1
ycf3	15	TCT (S) => TTT (F)	1	15	TCT (S) => TTT (F)	1	15	TCT (S) => TTT (F)	1	15	TCT (S) => TTT (F)	1	15	TCT (S) => TTT (F)	1	15	TCT (S) => TTT (F)	1	15	TCT (S) => TTT (F)	1	15	TCT (S) => TTT (F)	1	15	TCT (S) => TTT (F)	1	15	TCT (S) => TTT (F)	1	15	TCT (S) => TTT (F)	1	15	TCT (S) => TTT (F)	1	15	TCT (S) => TTT (F)	1	15	TCT (S) => TTT (F)	1
	64	ACG (T) => ATG (M)	1	64	ACG (T) => ATG (M)	1	64	ACG (T) => ATG (M)	1	64	ACG (T) => ATG (M)	1	64	ACG (T) => ATG (M)	1	64	ACG (T) => ATG (M)	1	64	ACG (T) => ATG (M)	1	64	ACG (T) => ATG (M)	1	64	ACG (T) => ATG (M)	1	64	ACG (T) => ATG (M)	1	64	ACG (T) => ATG (M)	1	64	ACG (T) => ATG (M)	1	64	ACG (T) => ATG (M)	1	64	ACG (T) => ATG (M)	1
	66	CCA (P) => CTA (L)	1	66	CCA (P) => CTA (L)	1	66	CCA (P) => CTA (L)	1	66	CCA (P) => CTA (L)	1	66	CCA (P) => CTA (L)	1	66	CCA (P) => CTA (L)	1	66	CCA (P) => CTA (L)	1	138	TCC (S) => TTC (F)	1	66	CCA (P) => CTA (L)	1	66	CCA (P) => CTA (L)	1	66	CCA (P) => CTA (L)	1	66	CCA (P) => CTA (L)	1	138	TCC (S) => TTC (F)	1	66	CCA (P) => CTA (L)	1
	138	TCC (S) => TTC (F)	1	138	TCC (S) => TTC (F)	1	138	TCC (S) => TTC (F)	1	138	TCC (S) => TTC (F)	1	138	TCC (S) => TTC (F)	1	138	TCC (S) => TTC (F)	1	138	TCC (S) => TTC (F)	1				138	TCC (S) => TTC (F)	1	138	TCC (S) => TTC (F)	1	138	TCC (S) => TTC (F)	1	138	TCC (S) => TTC (F)	1				138	TCC (S) => TTC (F)	1
